# Supplementary material for: Clonal Architecture of Secondary Acute Myeloid Leukemia Defined by Single-Cell Sequencing
Source: PLoS Genet. 2014 Jul 10;10(7):e1004462. doi: 10.1371/journal.pgen.1004462 (PMC4091781; doi:10.1371/journal.pgen.1004462)
Supplement: Table S1 — Summary of sample set. Summary of source material for each of the 56 libraries sequenced in this study. (XLSX) [file pgen.1004462.s009.xlsx]

## Sheet: Sheet1
Table S1: Summary of Sample Set
	Unfractionated					Single-Cell	Two-Cell
Subject	MDS (Bone Marrow)	MDS (Peripheral Blood)	sAML (Bone Marrow)	sAML (Peripheral Blood)	Normal (Skin)	sAML (Bone Marrow)	sAML (Bone Marrow)
UPN461282	1	1	1	0	1	12	2
UPN182896	1	1	1	1	1	12	2
UPN288033	1	1	1	1	1	12	2
