# Supplementary material for: Clonal Architecture of Secondary Acute Myeloid Leukemia Defined by Single-Cell Sequencing
Source: PLoS Genet. 2014 Jul 10;10(7):e1004462. doi: 10.1371/journal.pgen.1004462 (PMC4091781; doi:10.1371/journal.pgen.1004462)
Supplement: Table S3 — Detailed sequencing metrics. Summary of sequencing data generated, aligned, on-target and non-PCR/optical duplicate for each sample. (XLSX) [file pgen.1004462.s011.xlsx]

## Sheet: Sheet1
Table S3: Detailed Sequencing Metrics
Subject	Sample Type	Tissue	Library	Total Basepairs (Mb)	Aligned (Mb)	% of Reads Aligned	On-Taget		% of Aligned Reads On-Target	% PCR Duplicates Among Aligned On-Target Reads	Average Coverage (Unique On-Target)
							Unique (Mb)	PCR Duplicate (Mb)
UPN461282	tumor_AML_unsort	Bone Marrow	137877407	449.625	447.378	99.5002	131.205	26.1141	35.1648	16.5994	266.517
UPN461282	tumor_MDS_unsort	Peripheral Blood	137878477	662.709	659.446	99.5075	124.46	109.242	35.4391	48.7758	252.815
UPN461282	tumor_MDS_unsort	Bone Marrow	137879233	438.121	436.168	99.5542	117.535	39.0683	35.9043	17.9964	238.748
UPN461282	normal	Skin	137877288	429.887	427.721	99.4964	127.867	25.8575	35.9404	16.8206	259.736
UPN461282	Single_Cell_WGA	Bone Marrow	137877363	378.703	365.468	96.5051	60.1594	22.7561	22.6875	27.4449	122.201
UPN461282	Single_Cell_WGA	Bone Marrow	137877442	376.775	364.729	96.8031	46.5294	29.4103	20.8208	38.7285	94.5149
UPN461282	Single_Cell_WGA	Bone Marrow	137877811	389.318	376.769	96.7767	60.0782	22.9404	22.0344	27.6328	122.037
UPN461282	Single_Cell_WGA	Bone Marrow	137878438	375.486	364.58	97.0957	56.7383	24.9312	22.401	30.527	115.252
UPN461282	Single_Cell_WGA	Bone Marrow	137878455	392.621	379.138	96.566	58.3796	25.9574	22.2444	30.7782	118.586
UPN461282	Single_Cell_WGA	Bone Marrow	137879142	393.764	381.181	96.8045	55.6401	27.7093	21.866	18.1766	113.021
UPN461282	Single_Cell_WGA	Bone Marrow	137879234	354.114	342.307	96.6658	56.776	18.8679	22.0982	12.2965	115.329
UPN461282	Single_Cell_WGA	Bone Marrow	137879235	409.114	395.055	96.5636	62.9316	31.9193	24.0095	20.0127	127.833
UPN461282	Single_Cell_WGA	Bone Marrow	137879240	390.342	375.442	96.1831	57.1558	27.319	22.5001	17.8161	116.1
UPN461282	Single_Cell_WGA	Bone Marrow	137879273	407.125	394.752	96.961	61.9925	24.5168	21.9148	15.4239	125.925
UPN461282	Single_Cell_WGA	Bone Marrow	137879300	394.993	380.405	96.3068	55.758	25.5649	21.378	16.8119	113.261
UPN461282	Single_Cell_WGA	Bone Marrow	137879308	416.515	399.658	95.9528	61.5849	28.5423	22.5511	18.1178	125.097
UPN461282	Double_Cell_WGA	Bone Marrow	137879330	390.813	375.702	96.1334	44.1202	35.7803	21.267	25.5112	89.6211
UPN461282	Double_Cell_WGA	Bone Marrow	137879461	416.709	400.404	96.0872	55.1992	27.7912	20.7267	18.37	112.126
UPN182896	tumor_AML_unsort	Bone Marrow	137872215	425.545	423.397	99.4954	127.03	24.6152	35.8162	16.2321	258.035
UPN182896	tumor_AML_unsort	Peripheral Blood	137873338	574.668	571.756	99.4932	147.843	54.4053	35.3731	26.9003	300.312
UPN182896	tumor_MDS_unsort	Bone Marrow	137872266	425.738	423.655	99.5108	118.995	31.2164	35.456	20.7817	241.713
UPN182896	tumor_MDS_unsort	Peripheral Blood	137872312	444.898	442.526	99.4671	124.774	37.4829	36.666	23.101	253.453
UPN182896	normal	Skin	137872227	426.067	423.944	99.5016	121.73	30.931	36.0097	20.2613	247.269
UPN182896	Single_Cell_WGA	Bone Marrow	137872621	387.355	373.954	96.5405	55.4229	29.4685	22.701	34.7132	112.58
UPN182896	Single_Cell_WGA	Bone Marrow	137872639	392.89	378.783	96.4094	48.4273	36.0439	22.3007	42.6701	98.3702
UPN182896	Single_Cell_WGA	Bone Marrow	137872906	384.053	373.089	97.145	54.354	30.7532	22.8115	36.1346	110.409
UPN182896	Single_Cell_WGA	Bone Marrow	137872995	376.772	362.814	96.2955	51.3033	27.9807	21.8525	35.2918	104.212
UPN182896	Single_Cell_WGA	Bone Marrow	137873080	388.402	376.6	96.9613	58.7563	30.1348	23.6036	33.9008	119.351
UPN182896	Single_Cell_WGA	Bone Marrow	137873245	397.543	384.882	96.8151	45.6942	43.7616	23.2424	48.9198	92.8185
UPN182896	Single_Cell_WGA	Bone Marrow	137873289	345.054	332.488	96.3582	60.1	18.9759	23.7831	23.9971	122.081
UPN182896	Single_Cell_WGA	Bone Marrow	137873378	385.992	374.12	96.9243	64.5848	19.9242	22.5888	23.5764	131.191
UPN182896	Single_Cell_WGA	Bone Marrow	137873507	365.147	354.054	96.962	52.5635	22.4244	21.1798	29.904	106.772
UPN182896	Single_Cell_WGA	Bone Marrow	137873521	400.189	386.61	96.6067	62.1372	26.2164	22.8534	29.6721	126.219
UPN182896	Single_Cell_WGA	Bone Marrow	137873557	426.785	410.087	96.0875	57.8767	35.884	22.8636	38.2719	117.565
UPN182896	Double_Cell_WGA	Bone Marrow	137873871	330.64	318.652	96.3744	43.3701	23.2823	20.917	34.9309	88.0974
UPN182896	Double_Cell_WGA	Bone Marrow	137874188	376.227	361.393	96.0572	48.435	28.507	21.2904	37.05	98.3857
UPN288033	tumor_AML_unsort	Bone Marrow	137874461	391.445	389.46	99.4928	123.043	19.1457	36.5092	13.465	249.936
UPN288033	tumor_AML_unsort	Peripheral Blood	137878157	631.669	628.162	99.4448	136.417	84.0712	35.1005	38.1296	277.103
UPN288033	tumor_MDS_unsort	Bone Marrow	137877084	451.17	448.886	99.4936	134.472	28.5003	36.306	17.4878	273.152
UPN288033	tumor_MDS_unsort	Peripheral Blood	137875517	686.938	682.953	99.4198	139.957	98.4554	34.9091	41.2962	284.295
UPN288033	normal	Skin	137874407	418.665	416.507	99.4845	121.643	27.6935	35.8545	18.5443	247.093
UPN182896	Single_Cell_WGA	Bone Marrow	137874549	401.338	385.122	95.9596	48.0487	35.1199	21.5954	42.2273	97.6011
UPN288033	Single_Cell_WGA	Bone Marrow	137874703	354.911	341.174	96.1295	53.0729	23.2671	22.3757	30.4783	107.807
UPN288033	Single_Cell_WGA	Bone Marrow	137875394	314.283	304.77	96.973	46.5652	22.028	22.5066	32.114	94.5876
UPN288033	Single_Cell_WGA	Bone Marrow	137875829	385.356	372.472	96.6565	55.8744	28.3958	22.6246	33.6961	113.497
UPN288033	Single_Cell_WGA	Bone Marrow	137876331	411.891	396.71	96.3144	42.7477	47.2189	22.6782	52.4849	86.8331
UPN288033	Single_Cell_WGA	Bone Marrow	137876359	374.871	366.02	97.6389	46.2435	36.1841	22.52	43.898	93.9342
UPN288033	Single_Cell_WGA	Bone Marrow	137876718	376.749	365.158	96.9234	61.1589	21.6546	22.6788	26.1486	124.232
UPN288033	Single_Cell_WGA	Bone Marrow	137876803	390.913	378.417	96.8034	63.3338	21.782	22.4926	25.591	128.649
UPN288033	Single_Cell_WGA	Bone Marrow	137876817	358.25	346.924	96.8388	58.447	19.5761	22.4899	25.0901	118.723
UPN288033	Single_Cell_WGA	Bone Marrow	137876827	371.055	358.245	96.5477	53.4409	28.9599	23.0012	35.1451	108.554
UPN288033	Single_Cell_WGA	Bone Marrow	137876984	350.863	340.482	97.0412	57.6965	19.2955	22.6127	25.0617	117.199
UPN288033	Single_Cell_WGA	Bone Marrow	137877026	370.833	359.327	96.8972	61.337	22.0519	23.207	26.4447	124.594
UPN288033	Single_Cell_WGA	Bone Marrow	137877163	354.182	340.64	96.1766	42.2821	29.6219	21.1085	41.1965	85.8873
UPN288033	Double_Cell_WGA	Bone Marrow	137876792	347.516	334.468	96.2452	44.3848	25.6461	20.938	36.6211	90.1586
UPN288033	Double_Cell_WGA	Bone Marrow	137876897	375.076	360.104	96.0082	41.0111	34.6845	21.0205	45.821	83.3055
			Average (All Samples)	407.833	397.413	97.3028	72.6551	32.1366	25.6212	29.0195	147.584
			Average (Unsorted Samples)	489.796	487.283	99.4901	128.355	45.4856	35.7464	24.028	260.727
			Average( Single-Cell Samples)	381.793	368.956	96.6442	55.422	27.4211	22.4494	30.2887	112.578
			Average(Two-Cell Samples)	372.83	358.454	96.1509	46.0867	29.2819	21.0266	33.0507	93.6157
