# Supplementary material for: Clonal Architecture of Secondary Acute Myeloid Leukemia Defined by Single-Cell Sequencing
Source: PLoS Genet. 2014 Jul 10;10(7):e1004462. doi: 10.1371/journal.pgen.1004462 (PMC4091781; doi:10.1371/journal.pgen.1004462)
Supplement: Table S4 — Identity confirmation at germline homozygous SNPs. Targeted regions included 26 germline homozygous SNPs (ascertained by Affymetrix 6.0 SNP arrays) that differentiated UPN182896 and UPN288033 (data not available for UPN461282). Next-generation sequencing calls verified the sample identity of unfractionated material as well as single-and two-cell samples at these loci (overall true positive rate (TPR) = 0.98). (XLSX) [file pgen.1004462.s012.xlsx]

## Sheet: Sheet 1
Table S4: Identity Confirmation at Germline Homozygous SNPs
Subject ID	Sample ID	Sample Type	Disease Status	Tissue	SNPs ≥25X	Correct NGS Variant Call	TPR
UPN182896	137872215	Unfractionated	sAML	Bone Marrow	26	26	1
UPN182896	137873338	Unfractionated	sAML	Peripheral Blood	26	26	1
UPN182896	137872266	Unfractionated	MDS	Bone Marrow	25	25	1
UPN182896	137872312	Unfractionated	MDS	Peripheral Blood	26	26	1
UPN182896	137872227	Unfractionated	Normal	Skin	26	26	1
UPN182896	137872621	Single-Cell	sAML	Bone Marrow	6	5	0.833333
UPN182896	137872639	Single-Cell	sAML	Bone Marrow	8	8	1
UPN182896	137872906	Single-Cell	sAML	Bone Marrow	11	10	0.909091
UPN182896	137872995	Single-Cell	sAML	Bone Marrow	6	5	0.833333
UPN182896	137873080	Single-Cell	sAML	Bone Marrow	14	14	1
UPN182896	137873245	Single-Cell	sAML	Bone Marrow	8	8	1
UPN182896	137873289	Single-Cell	sAML	Bone Marrow	12	12	1
UPN182896	137873378	Single-Cell	sAML	Bone Marrow	14	14	1
UPN182896	137873507	Single-Cell	sAML	Bone Marrow	14	13	0.928571
UPN182896	137873521	Single-Cell	sAML	Bone Marrow	12	12	1
UPN182896	137873557	Single-Cell	sAML	Bone Marrow	11	11	1
UPN182896	137874549	Single-Cell	sAML	Bone Marrow	8	6	0.75
UPN182896	137873871	Two-Cell	sAML	Bone Marrow	10	10	1
UPN182896	137874188	Two-Cell	sAML	Bone Marrow	9	8	0.888889
UPN288033	137874461	Unfractionated	sAML	Bone Marrow	26	26	1
UPN288033	137878157	Unfractionated	sAML	Peripheral Blood	26	26	1
UPN288033	137877084	Unfractionated	MDS	Bone Marrow	25	25	1
UPN288033	137875517	Unfractionated	MDS	Peripheral Blood	26	26	1
UPN288033	137874407	Unfractionated	Normal	Skin	26	26	1
UPN288033	137874703	Single-Cell	sAML	Bone Marrow	11	11	1
UPN288033	137875394	Single-Cell	sAML	Bone Marrow	14	14	1
UPN288033	137875829	Single-Cell	sAML	Bone Marrow	13	12	0.923077
UPN288033	137876331	Single-Cell	sAML	Bone Marrow	9	9	1
UPN288033	137876359	Single-Cell	sAML	Bone Marrow	13	13	1
UPN288033	137876718	Single-Cell	sAML	Bone Marrow	13	13	1
UPN288033	137876803	Single-Cell	sAML	Bone Marrow	14	14	1
UPN288033	137876817	Single-Cell	sAML	Bone Marrow	14	13	0.928571
UPN288033	137876827	Single-Cell	sAML	Bone Marrow	8	6	0.75
UPN288033	137876984	Single-Cell	sAML	Bone Marrow	14	12	0.857143
UPN288033	137877026	Single-Cell	sAML	Bone Marrow	15	15	1
UPN288033	137877163	Single-Cell	sAML	Bone Marrow	6	6	1
UPN288033	137876792	Two-Cell	sAML	Bone Marrow	15	15	1
UPN288033	137876897	Two-Cell	sAML	Bone Marrow	10	9	0.9
