# Supplementary material for: Clonal Architecture of Secondary Acute Myeloid Leukemia Defined by Single-Cell Sequencing
Source: PLoS Genet. 2014 Jul 10;10(7):e1004462. doi: 10.1371/journal.pgen.1004462 (PMC4091781; doi:10.1371/journal.pgen.1004462)
Supplement: Table S6 — Variant calling performance at germline SNPs. Sample-level data detailing accuracy of next-generation sequencing variant calls compared to Affymetrix array genotypes. True positive (TP): variant allele called by NGS at a site with ≥1 non-reference alleles called by Affymetrix array. True negative (TN): reference alleles called by NGS at a site with 0 non-reference alleles called by Affymetrix array. False positive (FP): variant allele called by NGS at a site with 0 non-reference alleles called by Affymetrix array. False negative (FN): reference allele called by NGS at a site with ≥1 non-reference alleles called by Affymetrix array. True positive rate (TPR): TP/(TP+FN) = sensitivity = power. False positive rate (FPR) = FP/(FP+TN) = 1 – specificity. False negative rate (FNR) = FN/(FN+TP) = 1- sensitivity. (XLSX) [file pgen.1004462.s014.xlsx]

## Sheet: Sheet1
Table S6: Variant Calling Performance at Germline SNPs
UPN	Sample ID	Sample Type	Tissue	# of Positions Covered	Homozygous Reference	Homozygous Variant	Heterozygous	TP	TN	FP	FN		TPR	FPR	FNR
															Homozygous Sites	Heterozygous Sites
UPN461282	137877407	Unfractionated sAML	Bone Marrow	17	4	4	9	8	9	0	0		1	0	0	0
UPN461282	137879233	Unfractionated MDS	Bone Marrow	17	4	4	9	8	9	0	0		1	0	0	0
UPN461282	137878477	Unfractionated MDS	Peripheral Blood	17	4	4	9	8	9	0	0		1	0	0	0
UPN461282	137877288	Unfractionated Normal	Skin	17	4	4	9	8	9	0	0		1	0	0	0
UPN461282	137877363	Single-Cell (WGA)	Bone Marrow	7	2	2	3	3	3	0	1		0.75	0	0	0.5
UPN461282	137877442	Single-Cell (WGA)	Bone Marrow	8	3	3	2	4	2	0	2		0.666667	0	0	0.666667
UPN461282	137877811	Single-Cell (WGA)	Bone Marrow	7	2	2	3	4	3	0	0		1	0	0	0
UPN461282	137878438	Single-Cell (WGA)	Bone Marrow	10	2	3	5	4	5	0	1		0.8	0	0	0.5
UPN461282	137878455	Single-Cell (WGA)	Bone Marrow	9	2	3	4	5	4	0	0		1	0	0	0
UPN461282	137879142	Single-Cell (WGA)	Bone Marrow	6	1	2	3	3	3	0	0		1	0	0	0
UPN461282	137879234	Single-Cell (WGA)	Bone Marrow	9	2	4	3	6	3	0	0		1	0	0	0
UPN461282	137879235	Single-Cell (WGA)	Bone Marrow	10	3	3	4	6	4	0	0		1	0	0	0
UPN461282	137879240	Single-Cell (WGA)	Bone Marrow	7	2	1	4	3	4	0	0		1	0	0	0
UPN461282	137879273	Single-Cell (WGA)	Bone Marrow	7	2	2	3	3	3	0	1		0.75	0	0	0.5
UPN461282	137879300	Single-Cell (WGA)	Bone Marrow	9	3	2	4	4	4	0	1		0.8	0	0	0.333333
UPN461282	137879308	Single-Cell (WGA)	Bone Marrow	9	2	3	4	5	4	0	0		1	0	0	0
UPN461282	137879330	Two-Cell (WGA)	Bone Marrow	8	2	3	3	5	3	0	0		1	0	0	0
UPN461282	137879461	Two-Cell (WGA)	Bone Marrow	7	2	2	3	3	3	0	1		0.75	0	0	0.5
								Average: All Samples					0.917593	0	0	0.166667
								Average: Unfractionated					1	0	0	0
								Average: Single-Cell					0.897222	0	0	0.208333
								Average: Two-Cell					0.875	0	0	0.25
UPN	Sample ID	Sample Type	Tissue	# of Positions Covered	Homozygous Reference	Homozygous Variant	Heterozygous	TP	TN	FP	FN		TPR	FPR	FNR
															Homozygous Sites	Heterozygous Sites
UPN182896	137872215	Unfractionated sAML	Bone Marrow	330	98	69	163	167	163	0	0		1	0	0	0
UPN182896	137873338	Unfractionated sAML	Peripheral Blood	330	98	69	163	167	163	0	0		1	0	0	0
UPN182896	137872266	Unfractionated MDS	Bone Marrow	326	98	66	162	164	162	0	0		1	0	0	0
UPN182896	137872312	Unfractionated MDS	Peripheral Blood	330	98	69	163	167	163	0	0		1	0	0	0
UPN182896	137872227	Unfractionated Normal	Skin	330	98	69	163	167	163	0	0		1	0	0	0
UPN182896	137872621	Single-Cell (WGA)	Bone Marrow	167	56	25	86	72	84	2	9		0.888889	0.0232558	0	0.160714
UPN182896	137872639	Single-Cell (WGA)	Bone Marrow	156	48	30	78	67	77	1	11		0.858974	0.0128205	0	0.229167
UPN182896	137872906	Single-Cell (WGA)	Bone Marrow	187	61	34	92	89	91	1	6		0.936842	0.0108696	0	0.0983607
UPN182896	137872995	Single-Cell (WGA)	Bone Marrow	144	45	24	75	58	74	1	11		0.84058	0.0133333	0	0.244444
UPN182896	137873080	Single-Cell (WGA)	Bone Marrow	207	66	40	101	98	101	0	8		0.924528	0	0	0.121212
UPN182896	137873245	Single-Cell (WGA)	Bone Marrow	174	52	36	86	84	84	2	4		0.954545	0.0232558	0	0.0769231
UPN182896	137873289	Single-Cell (WGA)	Bone Marrow	224	71	41	112	99	111	1	13		0.883929	0.00892857	0	0.183099
UPN182896	137873378	Single-Cell (WGA)	Bone Marrow	229	73	44	112	106	112	0	0		1	0	0	0.150685
UPN182896	137873507	Single-Cell (WGA)	Bone Marrow	224	70	43	111	113	110	1	0		1	0.00900901	0	0
UPN182896	137873521	Single-Cell (WGA)	Bone Marrow	214	69	44	101	108	101	0	5		0.955752	0	0	0.0724638
UPN182896	137874549	Single-Cell (WGA)	Bone Marrow	163	58	26	79	82	76	3	2		0.97619	0.0379747	0	0.0344828
UPN182896	137873557	Single-Cell (WGA)	Bone Marrow	179	57	33	89	82	86	3	8		0.911111	0.0337079	0	0.140351
UPN182896	137873871	Two-Cell (WGA)	Bone Marrow	187	60	34	93	87	93	0	7		0.925532	0	0	0.116667
UPN182896	137874188	Two-Cell (WGA)	Bone Marrow	175	56	32	87	84	86	1	4		0.954545	0.0114943	0	0.0714286
								Average: All Samples					0.947969	0.00971839	0	0.0894735
								Average: Unfractionated					1	0	0	0
								Average: Single-Cell					0.927612	0.0144296	0	0.125992
								Average: Two-Cell					0.940039	0.00574713	0	0.0940476
UPN	Sample ID	Sample Type	Tissue	# of Positions Covered	Homozygous Reference	Homozygous Variant	Heterozygous	TP	TN	FP	FN		TPR	FPR	FNR
															Homozygous Sites	Heterozygous Sites
UPN288033	137874461	Unfractionated sAML	Bone Marrow	329	105	68	156	172	156	0	1		0.99422	0	0	0.00952381
UPN288033	137878157	Unfractionated sAML	Peripheral Blood	329	105	68	156	173	156	0	0		1	0	0	0
UPN288033	137877084	Unfractionated MDS	Bone Marrow	320	102	65	153	167	150	3	0		1	0.0196078	0	0
UPN288033	137875517	Unfractionated MDS	Peripheral Blood	329	105	68	156	172	155	1	1		0.99422	0.00641026	0	0.00952381
UPN288033	137874407	Unfractionated Normal	Skin	329	105	68	156	173	156	0	0		1	0	0	0
UPN288033	137874703	Single-Cell (WGA)	Bone Marrow	188	58	41	89	88	87	2	11		0.888889	0.0224719	0	0.189655
UPN288033	137875394	Single-Cell (WGA)	Bone Marrow	176	57	35	84	81	83	1	11		0.880435	0.0119048	0	0.192982
UPN288033	137875829	Single-Cell (WGA)	Bone Marrow	203	72	39	92	104	90	2	7		0.936937	0.0217391	0	0.0972222
UPN288033	137876331	Single-Cell (WGA)	Bone Marrow	179	55	36	88	85	87	1	6		0.934066	0.0113636	0	0.109091
UPN288033	137876359	Single-Cell (WGA)	Bone Marrow	195	62	39	94	92	93	1	9		0.910891	0.0106383	0	0.145161
UPN288033	137876718	Single-Cell (WGA)	Bone Marrow	212	74	40	98	102	97	1	12		0.894737	0.0102041	0	0.162162
UPN288033	137876803	Single-Cell (WGA)	Bone Marrow	229	82	46	101	123	101	0	5		0.960938	0	0	0.0609756
UPN288033	137876817	Single-Cell (WGA)	Bone Marrow	203	66	45	92	105	89	3	6		0.945946	0.0326087	0	0.0909091
UPN288033	137876827	Single-Cell (WGA)	Bone Marrow	165	57	36	72	86	69	3	7		0.924731	0.0416667	0	0.122807
UPN288033	137876984	Single-Cell (WGA)	Bone Marrow	220	71	42	107	107	103	4	6		0.946903	0.0373832	0	0.084507
UPN288033	137877163	Single-Cell (WGA)	Bone Marrow	163	55	34	74	81	74	0	8		0.910112	0	0	0.145455
UPN288033	137877026	Single-Cell (WGA)	Bone Marrow	209	70	38	101	100	100	1	8		0.925926	0.00990099	0	0.114286
UPN288033	137876897	Two-Cell (WGA)	Bone Marrow	199	70	36	93	104	91	2	2		0.981132	0.0215054	0	0.0285714
UPN288033	137876792	Two-Cell (WGA)	Bone Marrow	209	71	42	96	110	93	3	3		0.973451	0.03125	0	0.0422535
								Average: All Samples					0.947554	0.0151924	0	0.0844782
								Average: Unfractionated					0.997688	0.00520362	0	0.00380952
								Average: Single-Cell					0.921709	0.0174901	0	0.126268
								Average: Two-Cell					0.977292	0.0263777	0	0.0354125
***
True Positive (TP): ≥ 1 non-reference allele called by Affymetrix array, ≥ 1 non-reference allele called by sequencing
True Negative (TN): 0 non-reference alleles called by Affymetrix array, 0 non-reference alleles called by sequencing
False Positive (FP): 0 non-reference alleles called by Affymetrix array, ≥ 1 non-reference allele called by sequencing
False Negative (FN): ≥ 1 non-reference allele called by Affymetrix array, 0 non-reference alleles called by sequencing
True Positive Rate (TPR): TP/(TP+FN) = sensitivity = power
False Positive Rate (FPR): FP/(FP+TN) = 1-specificity
False Negative Rate (FNR): FN/(TP+FN) = 1 - sensitivity = type II error
