# Supplementary material for: Clonal Architecture of Secondary Acute Myeloid Leukemia Defined by Single-Cell Sequencing
Source: PLoS Genet. 2014 Jul 10;10(7):e1004462. doi: 10.1371/journal.pgen.1004462 (PMC4091781; doi:10.1371/journal.pgen.1004462)
Supplement: Table S7 — Maximum likelihood analysis. Summary of maximum likelihood analysis of VAF distributions for each single- and 2-cell/well sample. For >90% of single-cell samples, MLE predicts the observed VAFs were derived from a clonally pure sample. The model does not differentiate between 1 cell and 2 cells of the same clone type. It is unlikely that multiple cells were sorted and in 35/36 cases contained only one clone type. Five putative single-cell samples were predicted to be heterogeneous (i.e., they represent the admixture of at least two distinct clones). Four of these involve UPN461282 cluster 5, which 1) appear to have been enriched for false positives, and 2) appear to have been split between at least two independent subclones. The fifth (UPN182896 single-cell 12) appears to be a genuine sorting error, and data from this cell were excluded from all single-cell analyses. Two putative 2-cell/well samples were predicted to be homogenous, which may reflect sorting two cells of the same type (this tumor was largely clone 2 and wild type), or the failure to successfully sort a second cell. MLE Predicted State: most likely two-cell configuration. Expected Clone: state assuming sample was single-cell, belonging to a clone defined by the latest cluster with variant alleles detected. LRT: p-value from one-sided chi-square distribution with one degree of freedom comparing of most likely mixed configuration to most likely unmixed configuration. (XLSX) [file pgen.1004462.s015.xlsx]

## Sheet: Sheet1
Table S7: Maximum Likelihood Estimation of Sample Cellularity
UPN	Library ID	Sample	MLE Predicted State	Expected Clone	Log-Likelihood	LRT
UPN461282	137879235	Single-Cell 1	0	0	-429.951	1
UPN461282	137879308	Single-Cell 2	0	0	-526.711	1
UPN461282	137877363	Single-Cell 3	0	0	-389.419	1
UPN461282	137877811	Single-Cell 4	3	3	-7695.92	1
UPN461282	137879142	Single-Cell 5	3	3	-5917.86	1
UPN461282	137879240	Single-Cell 6	3	3	-6189.18	1
UPN461282	137879234	Single-Cell 7	4	4	-10174.9	1
UPN461282	137877442	Single-Cell 8	4:5	5	-10672.3	3.95019e-103
UPN461282	137879273	Single-Cell 9	4:5	5	-10869	9.83484e-95
UPN461282	137879300	Single-Cell 10	4:5	5	-11626.4	1.88995e-76
UPN461282	137878455	Single-Cell 11	4:5	5	-10178.8	3.29729e-70
UPN461282	137878438	Single-Cell 12	5	5	-10156.5	1
UPN461282	137879330	Two-Cell 1	0:3	3	-3463.04	0
UPN461282	137879461	Two-Cell2	3:4	4	-6562.38	0
UPN182896	137872906	Single-Cell 1	1	1	-6196.34	1
UPN182896	137872621	Single-Cell 2	2	2	-12496.8	1
UPN182896	137874549	Single-Cell 3	2	2	-5605.58	1
UPN182896	137873378	Single-Cell 4	2	2	-10394.5	1
UPN182896	137873080	Single-Cell 5	2	2	-10134.4	1
UPN182896	137873245	Single-Cell 6	2	2	-9628.61	1
UPN182896	137873521	Single-Cell 7	2	2	-9907.55	1
UPN182896	137873289	Single-Cell 8	2	2	-11580.4	1
UPN182896	137873557	Single-Cell 9	2	2	-14743.3	1
UPN182896	137872639	Single-Cell 10	2	2	-10623.2	1
UPN182896	137872995	Single-Cell 11	2	2	-14045.5	1
UPN182896	137873507	Single-Cell 12	1:2	2	-3293.57	2.72405e-109
UPN182896	137873871	Two-Cell 1	2	2	-7465.34	1
UPN182896	137874188	Two-Cell 2	0	0	-643.583	1
UPN288033	137874703	Single-Cell 1	1	1	-3880.11	1
UPN288033	137875394	Single-Cell 2	1	1	-2638.85	1
UPN288033	137876984	Single-Cell 3	1	1	-2392.44	1
UPN288033	137875829	Single-Cell 4	1	1	-2760.62	1
UPN288033	137876718	Single-Cell 5	1	1	-2217.01	1
UPN288033	137877026	Single-Cell 6	1	1	-2489.13	1
UPN288033	137877163	Single-Cell 7	2	2	-3164.87	1
UPN288033	137876827	Single-Cell 8	2	2	-3325.12	1
UPN288033	137876803	Single-Cell 9	2	2	-3567.97	1
UPN288033	137876331	Single-Cell 10	2	2	-2909.13	1
UPN288033	137876359	Single-Cell 11	2	2	-3546.45	1
UPN288033	137876817	Single-Cell 12	2	2	-3696.46	1
UPN288033	137876792	Two-Cell 1	1:2	2	-1846.75	7.65398e-44
UPN288033	137876897	Two-Cell 2	1:2	2	-1951.29	6.157e-298
Footnotes:
LRT		p-value from likelihood ratio test for most likely mixed configuration compared to most likely unmixed configuration.
MLE Predicted State		MLE result for most likely configuration. Multiple values for an individual sample represent two-cell clonal composition (e.g. 0:3 represents
		a non-tumor cell (no somatic mutations) and a clone 3 cell (cluster 1, 2 and 3 somatic mutations).
Expected Clone		State assuming sample was single-cell, belonging to a clone defined by the latest cluster with variant alleles detected.
